# Supplementary material for: Methods for the Inclusion of Real-World Evidence in a Rare Events Meta-Analysis of Randomized Controlled Trials
Source: J Clin Med. 2023 Feb 20;12(4):1690. doi: 10.3390/jcm12041690 (PMC9964527; doi:10.3390/jcm12041690)
Supplement: Supplementary file 1 [file jcm-12-01690-s001.zip]

Archive with 1 entries (1 files):
- jcm-2095717-supplementary.pdf
